# Supplementary material for: Efficacy and safety of Cheonwangbosim-dan (Tian Wang Bu Xin Dan) for treatment of mild cognitive impairment: A randomized placebo-controlled pilot trial
Source: PLoS One. 2025 Jul 11;20(7):e0326227. doi: 10.1371/journal.pone.0326227 (PMC12250166; doi:10.1371/journal.pone.0326227)
Supplement: S1 File — (XLSX) [file pone.0326227.s001.xlsx]

## Sheet: Baseline
Baseline Demographic characteristics and study variable
									MoCA-K
RN	initial	group	gender	height	weight	education	Global Deteriation Scale	K-MMSE	visuospatial abilities	language	attention, concentration and working memory	executive function	short term momory recall	orientation to time and place	total	GDS
R001	AJJ	1	2	157.5	72	6	2	23	5	3	5	3	2	3	21	10
R002	JSI	1	2	155.5	74	6	3	20	1	4	2	2	2	5	16	8
R003	LOJ	0	2	150.3	60	6	3	23	1	2	2	1	2	6	14	14
R004	LKS	0	2	151.3	53	6	3	20	2	2	2	2	1	3	12	14
R005	PIS	0	2	150.7	55	12	3	22	4	3	3	1	1	4	16	17
R006	LBS	1	2	159	60.4	2	3	20	2	4	2	3	0	4	15	14
R007	YSS	0	2	157	56	12	3	20	4	3	2	1	3	4	17	14
R008	HGS	1	2	154.6	55	9	3	20	2	4	2	3	0	6	17	16
R009	KOH	1	2	156	54.5	12	2	22	4	5	2	2	3	5	21	12
R010	JSD	0	2	157	61	9	3	22	1	5	4	1	2	4	17	13
R011	KSC	1	1	168	63	16	3	20	3	2	4	1	0	6	16	2
R012	SKJ	0	2	157.5	51.5	9	2	23	5	5	4	2	2	4	22	10
R013	LSJ	1	2	160.2	51	14	2	23	4	3	4	3	2	6	22	12
R014	PBJ	0	2	163	58	9	3	20	4	5	4	3	2	3	21	17
R015	KSJ	0	2	159.7	62	12	2	22	3	4	4	1	3	5	20	6
R016	CHS	1	2	158.5	59	6	3	20	4	3	3	3	2	5	20	11
R017	LHS	0	2	151.2	59	9	3	23	2	3	3	3	2	6	19	6
R018	JIS	1	2	156	55	9	2	22	3	4	4	2	4	4	21	11
R019	KMD	0	2	158.4	63	9	3	21	2	3	3	2	0	5	15	12
R020	LYS	1	2	152.7	61	9	2	22	2	4	4	2	4	5	21	9
R021	JHS	0	2	155.6	63.5	12	2	23	2	5	4	2	4	4	21	13
R022	CYA	0	2	153	52	6	2	23	4	4	4	2	2	5	21	16
R023	PIS	1	2	151	56	9	2	23	4	5	5	0	3	4	21	8
R024	YSS	1	2	152.2	57	12	2	22	5	4	2	3	3	5	22	11
R025	KJH	1	2	159	57	9	2	23	4	2	1	3	4	6	20	11
R026	LJN	0	2	155	51	9	3	20	4	2	1	2	3	5	17	9
R027	LSH	0	2	150.6	52.5	9	2	22	3	3	5	1	3	5	20	9
R028	PDJ	1	2	154.8	56.5	9	3	22	1	4	3	1	0	5	14	10
R029	UOJ	1	2	153.4	44.5	6	3	20	3	3	4	1	3	4	18	9
R030	KGR	0	2	154.6	62.5	9	2	23	1	4	3	1	4	6	19	6
R031	KSG	1	1	164.7	69.5	9	2	20	5	2	4	2	2	6	21	12
R032	CMS	0	2	159.1	56.5	12	3	23	3	3	4	2	2	5	19	15
R033	LYS	0	2	156.5	64.5	12	2	23	5	1	4	2	5	5	22	17
R034	SOH	1	2	147.2	58.5	12	2	23	3	3	4	3	2	5	20	5
R035	KYJ	0	2	149.6	54	12	3	22	3	4	2	3	3	5	20	9
R036	KSO	1	2	156.3	54.5	12	2	23	5	4	5	1	3	4	22	13
R037	KBI	0	2	150.7	63.5	12	2	23	3	4	4	2	2	6	21	11
R038	LYA	0	2	162	56.5	6	3	21	3	3	3	1	2	4	16	15
R039	KGC	1	2	149	56	6	3	23	3	2	4	2	3	5	19	17
R040	YGO	1	2	155.2	52	16	3	23	5	3	4	1	2	4	19	15
R041	JKS	1	1	171	55.8	16	3	20	4	2	3	2	0	4	15	15
R042	KSS	0	2	156.8	60	9	2	21	3	5	3	2	4	4	21	7
R043	WYS	1	2	151	60.5	6	2	23	2	3	4	2	0	6	17	13
R044	LPS	0	2	157.7	61	6	3	20	2	2	2	2	4	5	17	4
R045	KSH	0	2	158.6	60	16	2	23	3	3	2	3	4	6	21	6
R046	KGS	1	2	154.2	65	6	2	21	3	4	3	1	3	4	18	7
R047	KGJ	1	2	155	72	16	2	23	3	3	4	2	2	4	18	7
R048	PYO	0	2	161	56.5	9	2	23	2	5	3	1	2	6	19	5

## Sheet: Efficacy Outcome
Efficacy Outcome
			MoCA-K							MoCA-K							MoCA-K							GDS			ADAS-K-cog3			K-ADL			K-IADL			EQ-5D-5L					EQ-5D-5L					EQ-5D-5L
			week 0							week 12							week 24							week 0	week 12	week 24	week 0	week 12	week 24	week 0	week 12	week 24	week 0	week 12	week 24	week 0					week 12					week 24
RN	initial	group	visuospatial abilities	language	attention, concentration and working memory	executive function	short term memory recall	orientation to time and place	total	visuospatial abilities	language	attention, concentration and working memory	executive function	short term memory recall	orientation to time and place	total	visuospatial abilities	language	attention, concentration and working memory	executive function	short term memory recall	orientation to time and place	total													M (mobility)	S (self-care)	U (usual activities)	P (pain/discomfort)	A (anxiety/depression)	M (mobility)	S (self-care)	U (usual activities)	P (pain/discomfort)	A (anxiety/depression)	M (mobility)	S (self-care)	U (usual activities)	P (pain/discomfort)
R001	AJJ	1	5	3	5	3	2	3	21	4	3	4	2	4	6	23	5	4	4	3	3	6	25	17	7	7	8	10	8	9	8	8	12	11	11	3	1	2	3	3	2	2	2	3	1	3	2	2	3
R002	JSI	1	1	4	2	2	2	5	16	1	3	2	3	0	4	13	1	4	3	3	1	6	18	5	6	9	10	9	10	9	7	8	10	10	10	2	1	1	2	1	3	1	1	3	1	3	1	1	3
R003	LOJ	0	1	2	2	1	2	6	14	4	5	4	2	3	6	24	4	4	5	3	3	6	25	13	2	6	13	8	10	8	7	8	15	10	10	2	2	2	2	3	1	1	1	2	1	1	1	1	2
R004	LKS	0	2	2	2	2	1	3	12	2	2	1	3	2	5	15	3	2	5	1	3	4	18	8	9	6	16	11	9	8	7	7	13	12	10	2	2	2	3	2	2	1	2	2	1	2	1	2	2
R005	PIS	0	4	3	3	1	1	4	16	4	5	4	3	1	6	23	4	4	5	1	1	6	21	17	13	4	10	6	4	8	8	7	11	10	11	1	1	1	2	2	2	1	1	2	2	1	1	1	2
R006	LBS	1	2	4	2	3	0	4	15	1	3	1	2	0	5	12	2	4	4	2	2	4	18	13	16	11	13	10	12	8	7	7	11	11	10	3	2	2	4	1	4	1	1	4	1	2	1	1	1
R007	YSS	0	3	4	1	1	3	6	18	2	4	3	2	2	5	18	3	4	4	2	2	6	21	7	7	8	9	10	10	8	7	7	12	11	12	2	1	2	1	1	1	1	1	2	2	1	1	1	2
R008	HGS	1	3	4	3	2	3	5	20	3	4	5	2	4	6	24	3	5	5	2	4	6	25	6	5	3	7	6	5	8	7	8	15	11	11	1	1	2	2	2	1	1	1	2	2	2	2	2	2
R009	KOH	1	4	5	2	2	3	5	21	3	5	4	2	3	6	23	4	4	6	2	4	6	26	14	12	7	10	7	3	7	7	7	12	12	11	2	1	1	2	2	2	1	1	3	2	2	1	1	3
R010	JSD	0	1	5	4	1	2	4	17															13			14			9			15			3	2	2	2	3
R011	KSC	1	3	2	4	1	0	6	16	5	3	5	1	2	4	20	5	3	5	1	1	6	21	1	0	0	7	8	5	7	7	7	10	10	10	1	1	1	1	1	1	1	1	1	1	1	1	1	1
R012	SKJ	0	5	4	3	2	4	4	22	4	4	5	3	5	5	26	5	4	5	3	4	6	27	8	7	6	11	8	6	7	7	7	10	10	10	1	1	1	2	2	1	1	1	1	1	1	1	1	2
R013	LSJ	1	4	3	4	3	2	6	22	5	4	4	3	4	5	25	4	4	5	3	4	6	26	5	5	5	9	5	5	7	7	7	12	10	13	2	1	2	2	2	1	1	2	2	2	1	1	2	2
R014	PBJ	0	3	3	4	2	3	5	20	4	4	2	3	3	6	22	5	5	5	2	1	6	24	15	14	19	14	6	6	7	7	7	13	11	10	2	1	2	2	2	2	1	2	2	3	2	1	2	2
R015	KSJ	0	3	4	4	1	3	5	20	3	5	2	2	3	5	20	3	4	3	2	4	6	22	6	3	4	7	9	6	7	7	7	11	10	10	2	2	2	2	2	2	1	1	1	2	1	1	1	1
R016	CHS	1	3	4	5	2	2	5	21															10			12			7			10			3	1	2	3	2
R017	LHS	0	2	3	3	3	2	6	19	5	3	6	3	4	6	27	5	5	5	3	3	6	27	6	1	1	10	5	2	7	7	7	10	10	10	2	1	1	2	2	1	1	1	2	1	1	1	1	2
R018	JIS	1	3	4	5	2	3	4	21	3	5	6	3	4	6	27	4	3	5	3	4	5	24	10	10	9	5	9	7	7	8	8	11	11	12	1	1	1	2	2	1	1	1	2	2	1	1	1	4
R019	KMD	0	2	3	3	2	0	5	15	3	4	4	2	1	6	20	2	3	3	2	0	5	15	3	10	5	10	8	10	7	7	8	11	11	11	2	1	1	3	1	1	1	1	2	2	1	1	1	1
R020	LYS	1	2	4	4	2	4	5	21	3	5	4	2	2	6	22	2	5	6	1	2	6	22	6	7	6	16	7	6	8	7	7	16	10	10	4	2	3	4	2	4	2	2	2	1	3	1	2	4
R021	JHS	0	2	5	4	2	4	4	21	2	3	3	2	3	4	17	4	5	3	3	3	5	23	13	7	6	14	11	7	7	7	7	12	10	10	2	2	2	3	3	2	1	1	2	2	2	1	1	3
R022	CYA	0	4	4	4	2	2	5	21	4	5	6	2	1	6	24	5	4	6	3	3	6	27	12	27	13	7	6	5	7	7	7	10	10	10	2	1	1	2	3	1	1	1	2	3	1	1	1	2
R023	PIS	1	4	5	5	0	3	4	21	3	5	5	3	4	5	25	2	4	5	3	4	6	24	7	8	7	6	11	6	8	8	8	13	11	12	3	1	2	4	2	3	2	2	4	2	2	2	2	3
R024	YSS	1	3	3	2	3	2	4	17	2	4	4	2	4	6	22	4	4	5	2	4	6	25	8	19	7	14	8	8	7	7	7	11	10	10	1	1	2	3	2	2	1	1	2	2	1	1	1	1
R025	KJH	1	4	2	1	3	4	6	20	3	4	3	2	4	5	21	4	5	4	3	5	6	27	12	16	18	8	5	4	7	7	8	12	12	10	2	2	2	3	2	2	2	2	3	2	2	1	1	2
R026	LJN	0	4	2	1	2	3	5	17	2	4	3	3	2	6	20	4	3	3	3	3	5	21	7	4	7	11	12	11	7	7	7	10	11	10	2	2	2	3	3	1	1	1	2	2	3	1	1	2
R027	LSH	0	3	3	5	1	3	5	20	3	4	6	1	1	5	20	3	4	6	1	3	6	23	8	8	9	10	9	6	7	7	7	10	10	10	2	1	2	2	2	1	1	1	2	1	2	1	1	2
R028	PDJ	1	1	4	3	1	0	5	14	2	3	3	1	3	4	16	3	3	3	1	3	6	19	11	8	10	9	12	8	7	7	7	14	10	10	3	1	2	3	2	2	2	2	2	2	2	1	1	2
R029	UOJ	1	3	3	4	1	3	4	18	3	5	5	3	4	6	26	4	4	4	2	4	6	24	9	7	7	12	9	6	7	7	7	11	10	10	1	1	1	3	2	1	1	1	2	2	1	1	1	2
R030	KGR	0	1	4	3	1	4	6	19															7			7			7			11			2	1	1	3	1
R031	KSG	1	5	2	4	2	2	6	21	4	4	4	3	4	6	25	5	4	3	3	3	6	24	9	5	12	8	5	4	7	7	7	11	11	11	3	1	1	2	2	2	1	1	2	2	3	3	2	4
R032	CMS	0	3	3	4	2	2	5	19	4	4	5	3	3	5	24	5	4	6	3	4	6	28	16	9	4	11	8	7	8	7	7	11	10	10	1	1	1	3	3	1	1	1	2	2	1	1	1	1
R033	LYS	0	5	1	4	2	5	5	22	5	3	3	3	5	6	25	5	4	4	3	5	5	26	18	14	20	5	3	4	7	7	7	10	10	10	1	1	1	2	2	1	1	1	2	2	1	1	1	1
R034	SOH	1	3	3	4	3	2	5	20															5			8			7			10			2	1	1	2	1
R035	KYJ	0	3	4	2	3	3	5	20	2	4	4	3	0	6	19	4	4	5	3	4	6	26	7	3	6	10	9	7	7	7	8	11	10	10	3	1	2	4	2	4	1	1	4	2	3	1	1	4
R036	KSO	1	5	4	5	1	3	4	22	5	4	5	1	2	5	22	5	4	6	3	4	5	27	15	15	17	8	7	8	7	7	7	12	12	12	1	1	2	2	2	1	1	1	3	2	1	1	1	2
R037	KBI	0	3	4	4	2	2	6	21	3	5	6	2	2	6	24	5	5	6	3	3	6	28	12	12	11	7	6	8	7	7	7	10	10	10	3	1	2	3	2	3	1	2	3	2	2	1	2	3
R038	LYA	0	3	3	3	1	2	4	16															16			11			7			11			2	2	2	3	3
R039	KGC	1	3	2	4	2	3	5	19															11			13			8			10			2	1	1	3	2
R040	YGO	1	5	3	4	1	2	4	19	4	2	5	3	4	5	23	5	3	5	3	5	6	27	12	6	8	9	7	3	7	7	7	10	10	10	1	1	2	2	2	1	1	1	1	2	2	1	1	2
R041	JKS	1	4	2	3	2	0	4	15															6			8			7			10			1	1	1	1	2
R042	KSS	0	3	5	3	2	4	4	21															7			8			7			11			2	1	1	1	2
R043	WYS	1	2	3	4	2	0	6	17															12			8			7			10			2	2	1	3	2
R044	LPS	0	2	2	2	2	4	5	17	2	5	1	3	4	4	19	2	5	2	2	4	4	19	5	7	6	8	3	6	7	7	7	10	10	10	2	1	1	3	1	2	1	1	3	1	1	1	1	2
R045	KSH	0	3	3	2	3	4	6	21	3	4	3	2	3	5	20	3	5	5	3	5	6	27	6	6	5	3	2	6	7	7	7	10	10	10	2	1	1	3	1	2	1	2	4	1	1	1	1	3
R046	KGS	1	3	4	3	1	3	4	18	3	4	4	1	3	6	21	3	4	4	1	4	6	22	7	5	8	9	4	7	8	8	8	12	11	11	3	1	1	1	1	3	1	1	3	1	1	1	1	3
R047	KGJ	1	3	3	4	2	2	4	18															7			8			7			10			2	1	2	3	2
R048	PYO	0	2	5	3	1	2	6	19	4	5	5	3	2	6	25	3	5	3	3	3	6	23	4	4	3	8	5	7	8	8	8	10	11	10	1	1	2	2	1	1	1	1	2	2	2	1	1	2
[truncated: 1 more columns]

## Sheet: Safety Outcome
Safety Outcome
			혈액학적 검사 CBC															혈액생화학적 검사 Biochemistry
			Hemoglobin			Hematocrit			RBC			WBC			Platelet			AST			ALT			ALP			gamma-GT			T-protein			Albumin			Glucose			T-bilirubin			BUN			Creatinine			T-Cholesterol
RN	initial	group	week 0	week 12	week 24	week 0	week 12	week 24	week 0	week 12	week 24	week 0	week 12	week 24	week 0	week 12	week 24	week 0	week 12	week 24	week 0	week 12	week 24	week 0	week 12	week 24	week 0	week 12	week 24	week 0	week 12	week 24	week 0	week 12	week 24	week 0	week 12	week 24	week 0	week 12	week 24	week 0	week 12	week 24	week 0	week 12	week 24	week 0	week 12
R001	AJJ	1	12.4	13.1	13.7	40.8	42.7	43.9	4.5	4.7	4.7	4.9	5.8	5.9	198	205	169	22	21	16	18	18	19	127	127	63	16	17	25	6.6	6.3	7	4	4	4.5	101	107	99	1.02	0.7	1.1	16.7	11	15.5	0.4	0.65	0.9	209	207
R002	JSI	1	8.6	8.8	10.6	28.3	28.7	37.8	3.1	3.2	3.9	4.6	6.4	6.3	217	209	126	24	33	25	19	29	20	104	107	42	14	14	20	6.2	7	7.1	4	3.9	4.2	107	124	116	0.55	0.72	0.5	17.8	19.4	16.7	0.75	0.98	0.9	175	195
R003	LOJ	0	11.5	10.9	11.9	36.7	35.8	35.2	3.7	3.6	3.6	4.8	3.8	3.6	134	127	104	27	27	26	15	15	17	129	84	43	12	10	14	7.6	6.7	7.1	4.1	3.7	4	93	87	91	1.17	0.9	1.5	13.8	11.7	11.4	0.47	0.42	0.6	200	176
R004	LKS	0	11.9	12.4	13	38.9	40.4	39.5	4.2	4.4	4.4	5.3	6.5	7	149	149	131	18	20	19	15	18	17	201	210	111	9	9	12	7.1	7.4	6.9	4.1	4.1	4.1	95	93	93	0.63	0.8	1.7	12.1	13.8	10.5	0.55	0.59	0.7	205	223
R005	PIS	0	11.3	11.5	12	36.4	36.6	35.8	3.7	3.8	3.8	4.6	4.2	4.9	258	227	170	20	18	19	14	11	11	186	182	75	12	10	14	7.6	7.5	6.8	4.5	4.4	4.2	98	95	104	1.4	1.36	1.5	16.4	10.7	10.6	0.62	0.53	0.6	233	205
R006	LBS	1	12.1	12	10.3	40	39	27.6	4	4	3	6	6.5	4.1	148	126	160	18	34	26	11	25	25	149	154	49	14	24	20	6.1	7.4	6.8	4.2	4.1	4	89	101	92	0.52	0.64	0.6	18	23.7	19.3	1.21	1.25	1.1	102	136
R007	YSS	0	11.6	11.4	12.1	37.9	36.9	36.8	4	4	4	6.8	5.8	5.4	259	235	194	20	19	18	23	22	20	198	174	77	18	17	22	6.8	7.6	7.7	4.4	3.9	4.3	79	85	81	0.61	0.62	0.9	14.2	9.9	13	0.42	0.42	0.5	210	226
R008	HGS	1	12.5	12.7	13.6	40	40.7	41	4.3	4.5	4.5	6.8	5.9	6.2	273	293	237	20	22	23	16	20	22	175	162	79	14	17	23	7.1	7.9	8.1	4.6	4.4	4.7	102	103	99	0.55	0.82	1.1	12.4	17	15	0.63	0.56	0.7	237	268
R009	KOH	1	11	11.6	11.3	35.5	37.1	33.9	3.6	3.7	3.4	4.8	4.1	4.8	207	190	166	18	18	22	12	13	20	149	141	70	12	13	17	6.7	6.9	6.2	4	4.1	4	101	100	94	0.7	0.93	0.7	13.4	11.3	13.4	0.58	0.58	1.1	277	265
R010	JSD	0	13.3			43.3			4.6			9			259			22			30			184			25			7			5.3			196			0.64			18			0.4			183
R011	KSC	1	14.1	13.9	14.2	45	43.6	41.8	4.3	4.3	4.1	6.1	5.8	4.7	261	232	204	15	14	14	17	19	17	135	128	54	11	13	15	6.9	7	7.3	5	4.4	4.4	103	105	106	0.87	0.89	1	14.1	13.6	13.9	0.91	0.86	1	139	179
R012	SKJ	0	12.8	13.1	13.3	42	42.4	40	4.6	4.7	4.5	5	5.6	5.3	277	256	178	25	24	23	16	15	17	109	103	49	10	10	14	6.5	7.7	7	4.2	4.3	4.1	91	102	98	0.35	0.64	0.7	11.6	10.6	11	0.63	0.72	0.8	168	166
R013	LSJ	1	14	13.1	13.8	44.8	41.8	42	4.7	4.4	4.5	4.5	3.9	3.3	159	141	107	24	22	27	18	19	31	119	112	56	9	10	17	6.8	7.2	6.9	4.9	4.3	4.4	84	88	97	0.85	0.91	1.4	14.5	8.4	10.5	0.48	0.41	0.6	198	197
R014	PBJ	0	12	12.1	12.5	38.8	38.5	37.9	3.8	3.8	3.8	5.3	4.9	4.1	223	224	152	21	21	22	21	16	21	144	136	62	10	10	14	5.8	6.4	6.6	4.2	4.3	4.3	88	95	99	0.78	0.92	0.7	18.3	13	18	0.48	0.41	0.6	168	193
R015	KSJ	0	13.2	12.5	13.1	42.5	40	39.4	4.3	4.1	4	6.5	6.1	5.9	261	238	179	20	19	26	18	15	21	138	151	74	17	18	23	6.8	7.1	7.8	4.5	4.3	4.4	116	106	107	0.43	0.65	1.2	17.8	20.5	17.5	0.62	0.59	0.7	267	245
R016	CHS	1	12.1			40.1			4.2			5.4			257			33			17			149			17			6.5			4.6			91			0.5			17.4			0.57			119
R017	LHS	0	11	10.8	11.7	35.6	33.9	34.9	3.7	3.5	3.6	6.7	4.1	6.4	258	281	188	18	19	29	16	16	30	195	105	62	18	25	33	6.6	6.8	7.1	4.7	4.2	4.4	94	102	87	0.94	0.9	1	17.1	13.2	14.9	0.38	0.35	0.6	195	186
R018	JIS	1	11.6	11.6	12.7	37.9	36.7	39	4.1	4.1	4.3	7.2	6	6.1	212	170	166	37	34	25	38	42	29	133	139	51	23	20	24	6.4	7.1	7.3	4.6	4.6	4.7	94	103	100	0.48	0.55	1	20.9	15.5	17.9	0.55	0.43	0.6	278	265
R019	KMD	0	13.2	12.9	12.7	43.5	45	37.3	4.7	4.6	4.2	5.7	7.3	7.7	172	226	148	28	22	23	49	20	35	165	146	62	23	20	17	6.8	7.4	6.8	4.4	4.3	4	124	111	119	0.69	0.7	0.7	11	11.7	12.9	0.51	0.53	0.6	137	157
R020	LYS	1	12.6	12.9	13.7	40.7	42	40.3	4.5	4.6	4.5	9.5	8.7	12.3	238	249	192	22	25	21	31	25	62	134	133	63	25	22	42	7.1	7.3	7.4	4.9	4.5	4.5	106	124	121	0.57	0.63	0.7	19.8	10.7	21.4	0.48	0.42	0.7	182	188
R021	JHS	0	12.1	11.3	12.3	39.9	36.4	37.3	4	3.6	3.9	6.8	5.1	5.5	231	213	156	22	22	16	21	20	16	123	136	65	16	13	24	7.2	7.4	7.6	4.9	4.7	4.5	90	99	100	0.49	0.28	0.6	12.9	11.4	14.6	0.4	0.46	0.5	184	153
R022	CYA	0	13	12.6	13.2	42.1	39.5	39.6	4.3	4.1	4.2	10.3	9.4	9.9	232	230	180	23	21	26	24	19	26	155	156	62	23	20	27	6.9	6.7	7.1	4.8	4.3	4.5	77	107	77	1.56	1.57	1.2	16.1	11.3	18	0.61	0.6	0.8	166	151
R023	PIS	1	13.2	12.7	14.5	43.5	41.6	43.4	4.7	4.5	4.7	9.5	8.4	8.4	286	262	200	27	27	19	25	26	23	248	230	112	15	15	16	7.2	7.4	8.2	4.4	4.3	4.9	93	108	96	0.89	0.59	0.9	12.4	16.1	13.6	0.51	0.43	0.6	225	218
R024	YSS	1	12.6	12.5	13.5	41.8	39.6	40.2	4.3	4.1	4.2	5.4	5.9	5.2	160	172	158	26	26	32	27	29	35	130	134	54	16	17	22	7.5	7.3	7.4	4.6	4.4	4.5	103	100	112	0.43	0.61	0.7	17.7	14.6	18.8	0.55	0.48	0.7	163	152
R025	KJH	1	11.6	11.5	12.3	37.5	36.9	35.9	3.9	3.9	3.8	4.8	5.1	4	246	226	181	22	24	24	14	16	15	140	156	70	9	11	16	6.7	7.1	7.3	4.1	4.1	4.3	75	80	91	0.51	0.51	0.9	13.7	12.9	17	0.48	0.48	0.7	202	240
R026	LJN	0	13.1	12.5	13.6	41.7	39.9	40.4	4.4	4.2	4.3	7.7	6.9	4.7	234	241	170	29	24	31	22	17	20	117	116	54	8	10	12	6.7	7	7.3	4	4.1	4.2	95	91	108	0.65	0.67	0.9	11.3	12	14.1	0.64	0.55	0.8	164	185
R027	LSH	0	11.8	12.7	12.6	37.3	40.2	37.5	3.6	4	3.7	4.8	5.4	5.7	154	192	146	19	23	17	15	18	17	149	192	82	7	8	13	6	6.9	6.6	3.9	4.2	4.1	76	93	87	1.17	0.72	0.8	16.8	19.7	25.9	0.57	0.65	0.8	191	218
R028	PDJ	1	11.7	12.1	12.4	38.6	37.3	37	4.2	4.2	4.2	5.6	5.6	5.2	206	156	152	24	30	22	16	18	15	213	107	87	8	13	10	6.3	7.2	7.1	4.3	4.5	4.6	85	99	94	1.01	1	1.1	15.2	12.1	15	0.34	0.8	0.8	143	164
R029	UOJ	1	11.9	12.5	12.1	38.4	37.9	35.7	4	4	3.8	3.7	3.7	3.6	181	156	131	16	20	14	14	16	14	150	79	82	10	16	15	6.3	7.4	7.2	4.6	4.8	4.7	129	154	136	0.95	1	1	15.9	17.5	14.7	0.39	0.6	0.5	92	118
R030	KGR	0	12.7			40.7			4.1			4.4			197			24			25			136			24			6.6			4.3			113			0.5			12.6			0.39			207
R031	KSG	1	13.8	13.9	14.7	43.7	40.4	43.2	4.4	4.2	4.4	5.8	5.5	5.9	196	138	157	14	25	19	9	15	15	156	72	76	14	26	22	6.3	7.1	7.2	4	4.3	4.2	95	114	106	0.73	0.8	0.7	13.9	17.9	13.5	1.12	1.1	1	180	209
R032	CMS	0	11.7	12.1	11.9	38.1	37.7	35.7	4.1	4.2	3.9	4.5	5.6	4.4	191	157	149	28	90	20	30	30	22	130	69	69	10	30	14	6.8	7.8	7.6	4.1	4.5	4.2	100	106	105	0.7	0.8	0.7	13.7	14	12.9	0.56	1	0.9	179	211
R033	LYS	0	12.6	13.1	13.3	41.6	39.4	39.9	4.4	4.3	4.4	6.8	6.8	11.4	282	213	187	18	29	33	17	28	47	107	57	62	18	31	36	6.7	7.6	7.9	4	4.8	4.8	100	110	118	0.83	0.9	1	9.6	10	12.6	0.49	0.6	0.5	171	203
R034	SOH	1	12.5			40.9			4.4			5.6			220			15			11			105			11			6.8			4			107			0.22			11.7			0.54			165
R035	KYJ	0	12.1	13.9	12.7	39.5	41.9	37.8	4	4.2	3.9	5	6.8	4.1	227	184	171	15	20	17	14	13	13	110	76	70	8	13	11	6	7	6.5	3.7	4.6	4	107	118	100	0.29	0.5	0.6	11	14.9	8.6	0.47	0.6	0.6	197	252
R036	KSO	1	11.6	12.3	13.3	37.8	37.6	38.9	3.8	3.8	4	5.2	4.8	6.3	230	191	201	17	25	23	16	19	33	195	97	106	14	18	22	6.5	7.4	7.4	4.1	4.6	4.6	105	107	115	0.78	0.8	0.8	14.6	16.7	12.8	0.51	0.7	0.6	190	212
R037	KBI	0	13	13.5	13.4	42.6	40.7	40	4.5	4.4	4.3	9.2	7.9	11.6	312	230	236	26	23	22	30	25	61	213	107	100	20	25	42	6.8	7.7	7	4	4.7	4.3	116	126	130	1.08	0.6	1	15	15.9	12.7	0.61	0.8	0.7	150	178
R038	LYA	0	12.9			42			4.4			7.7			216			19			15			79			9			6.4			4.1			96			0.72			19.4			0.43			229
R039	KGC	1	12			38.8			3.9			4.9			245			27			22			110			9			7			4			106			0.55			10.6			0.46			133
R040	YGO	1	13.1	14.2	13.2	42.3	43.3	39.1	4.3	4.5	4.1	6.5	6.3	5	212	179	143	22	22	18	20	17	18	122	64	66	18	22	21	7	7.8	7.5	4.1	4.9	4.5	110	109	108	0.94	1	1.1	17.7	19.4	22.2	0.51	0.7	0.6	164	209
R041	JKS	1	14			45.1			4.6			7.1			196			18			15			141			18			7.2			4			94			0.84			12.7			0.64			198
R042	KSS	0	11.2			36.2			3.7			5.6			177			26			17			125			34			7.6			3.9			96			0.68			21.2			0.71			162
R043	WYS	1	13.7			45			4.5			6.1			221			23			20			257			18			7.2			3.6			97			0.86			10.1			0.33			215
R044	LPS	0	12.5	13.2	13.4	40.4	40.8	41	4.3	4.4	4.4	4.1	3.5	3.7	154	116	133	20	20	19	19	22	16	203	98	93	9	17	16	6.8	7.4	7.5	3.4	4.3	4.1	93	92	97	1.43	1.7	1.7	12.2	11.6	13.7	0.43	0.7	0.7	134	184
R045	KSH	0	12.7	12.2	12.4	40.5	37	38	4	3.6	3.7	5.7	5.3	4.9	223	178	170	33	29	25	59	41	39	246	94	87	51	56	38	7.8	7.6	7.9	4.3	4.6	4.6	105	116	119	1.99	1.9	1.9	10.1	11.2	13.7	0.53	0.7	0.6	258	233
R046	KGS	1	10.6	11.2	11.5	34.8	33.8	34.5	3.5	3.5	3.6	6.7	7	6.4	255	199	181	21	19	17	18	16	16	148	64	65	15	22	17	6.7	6.6	7.1	1	4.2	4.3	107	109	109	0.94	0.6	0.8	14.8	8.5	17.1	0.44	0.6	0.5	116	127
R047	KGJ	1	12.5			40.8			4.3			7.5			242			24			28			138			20			6.6			4.2			120			0.84			6.5			0.4			130
R048	PYO	0	12.3	13	12.9	40.5	39	38.3	4.2	4.2	4.1	4.7	3	4.6	204	162	142	17	19	16	10	12	10	114	60	55	10	16	14	6.8	7.1	7.4	1	4.4	4.5	86	82	91	1.05	0.8	0.8	19.3	13.6	18.5	0.46	0.8	0.7	212	212
[truncated: 22 more columns]
